# Supplementary material for: A mouse chromosome 4 balancer ENU-mutagenesis screen isolates eleven lethal lines
Source: BMC Genet. 2009 Mar 6;10:12. doi: 10.1186/1471-2156-10-12 (PMC2670824; doi:10.1186/1471-2156-10-12)
Supplement: Additional file 2 — Primers used for sequencing of Tal1 and Dab1. Coding exons of Tal1 and Dab1 were identified using Ensembl v50 and primers were designed to flank each exon by 100–150 bp. [file 1471-2156-10-12-S2.xls]

## Sheet: Sheet1
Additional File 1 - Primers used for sequencing of Tal1 and Dab1
Gene Name	Exon #	Forward Primer	Reverse Primer
Tal1	1	GGCTTTGGAGAAGACAGGAG	GCCCAGGAATGCGCAGAGGA
Tal1	2	TGTGAGGTTGTGTGTCTGTG	TGAAATCCCACTCCCCGCCC
Tal1	3	CACGAGGTAATTCCCAGTCA	CCCCCCGCCCCCCAGTTCAC
Tal1	4	CAGCAGGGTTGGGGTGTGCG	TCTGGTCTCTGGGCTCGTTC
Tal1	5	GGGGTGCCTTAGCAGGAGGG	TCCAAGCCAGCATTTTCAAC
Tal1	6	TCTGAGGTGAGTACTCCTTG	ATAAGTCCATTGACCTGCTT
Dab1	1	AGCGCTGCGGGGAGACCAGT	GGCGCCCACCCGACGGCTGG
Dab1	2	AAGGTTTTAAAAGTTGCAGT	CTGGGATGAAATCATGAGGG
Dab1	3	ACTTAGTCCCAACTCCATGT	GCTCCAGAAAGGGAGGAAAG
Dab1	4	TGTATACCAAGGCCCTCGTC	GGTTTCTGGCTGCTCACCTG
Dab1	5	GGAGAGGACGCCCCCTTCTG	ACGGGCGCGCGTCAGAGCAG
Dab1	6	CGAGGAAGGGCTTGGGACGC	CCTAGAGAAGCGCCCCGAAA
Dab1	7	GCCCCCAACAGAACAGTTGA	GCCTGCTGCTGAAGACACAG
Dab1	8	GGTGTTCTTGCTGTGGCGTG	AAAACAAGACCTGCTGCACA
Dab1	9	TCAGACGCAACCTCTGAACA	GTTTGCATTGAATTAGGTAT
Dab1	10	GTACTCTAAAGAAATGATTT	TCTGAAGTTCTCCAGCATCC
Dab1	11	TGTAGGTGTCGGCAGGGAGT	CACTCAAGCAGTGAGGTTAT
Dab1	12	TGATTGGTGGCTCTAGCTGA	TTTATGCTTGTTTGATATTC
Dab1	13	CCTTGGGCCTTTCGCACATG	GGTCCATCATTTGGTCAGGC
Dab1	14	TAGAAAAGGGAAGGGCTGCG	TCTGCTCAGCACCAGGAGGA
Dab1	15	AATAAATGCTGGCTCTCTAC	TGTCATGCAAATAAATGTCA
Dab1	16	ATCCCTGTACCCATTTCCGA	CCAGGGAACCAGCAGTCAGT
Dab1	17	CTTGTCTACAGGGCAAGGTC	ATTCATGAGCAGCCATATGT
Dab1	18	CTAGTATCCTTTTTTGTTAT	GGTTGATTTCTTGTCCTAAT
Dab1	19 and 20	GGAGTGTAAACCATGGCTGC	TGGCCATTTATGCAGGTGGA
Dab1	21	GTAACGGGGGAGGGGGGGTT	GATTTACTAGCCAGGCTCTC
Dab1	22	ACTGTTTCTGGTTTTAGCGA	GAGGGCACAGGGCTCGCTCC
Dab1	23	CAGCTTGGGACTCTGTAAAT	GAGATGCAAGTGAGGTAGAT
Dab1	24	TCAAGGATAAGGAGACCTCA	CTCAGCTCAGAGCTGGCATT
Dab1	25	ATAACTGGTTGCATATGCCG	CAGGAGACAAAGCACAAACA
